# Supplementary material for: Estimating the returns to United Kingdom publicly funded musculoskeletal disease research in terms of net value of improved health outcomes
Source: Health Res Policy Syst. 2018 Jan 10;16:1. doi: 10.1186/s12961-017-0276-7 (PMC5761203; doi:10.1186/s12961-017-0276-7)
Supplement: Supplementary file 1 — Funding data. (XLSX 21 kb) [file 12961_2017_276_MOESM1_ESM.xlsx]

## Sheet: Funding data
Charitable and public sector MSD funding (£m)
Date	MRC	WT	ARUK	DH / NIHR	FCs	Other Charities	Total (cash)	Total (UK GDP constant, 2013=100)	Low estimate (2%)	High estimate (4% + other charities at 20%)
1970	<1	<1	<1	3.6	1.83	<1	5.66907	68.7077	46.771	90.8803
1971	<1	<1	<1	3.72857	1.90101	<1	5.87898	66.3542	45.1744	87.7137
1972	<1	<1	<1	3.90248	2.00478	<1	6.35213	66.3339	45.7712	87.1927
1973	<1	<1	<1	3.77252	2.11421	<1	6.39686	61.71	42.7804	80.797
1974	<1	<1	<1	4.15523	2.22961	<1	7.71525	62.3807	45.1728	79.7765
1975	1.69383	<1	<1	4.4615	2.35131	<1	9.15958	59.5822	44.81	74.459
1976	3.1769	<1	<1	4.68163	2.47965	<1	11.2069	64.3113	50.6128	78.175
1977	3.54325	<1	<1	4.91237	2.615	<1	12.1406	61.3256	48.6513	74.1671
1978	4.12475	<1	1.07001	5.1543	2.75774	<1	13.2535	60.3971	48.3786	72.5403
1979	4.9525	<1	1.22786	5.40805	2.90827	<1	14.6934	57.3914	46.5637	68.3575
1980	6.25925	<1	1.44158	5.67424	3.06702	<1	16.749	55.0935	45.5091	64.8684
1981	6.96775	<1	1.81808	5.73895	3.23443	<1	17.929	53.7504	44.7831	62.8096
1982	7.77425	<1	2.30525	5.95579	3.41097	<1	19.9081	55.9105	47.1419	64.9232
1983	8.005	<1	2.85817	6.18745	3.59716	<1	21.183	56.942	48.1747	65.9567
1984	10.2137	<1	3.4995	6.4473	3.79351	<1	24.5035	62.2691	53.5944	71.1735
1985	11.2237	<1	4.02358	6.71969	4.00057	<1	26.6104	63.7544	55.193	72.5679
1986	12.257	<1	4.743	7.59575	4.21894	1.77685	30.8369	71.0758	61.9986	80.9721
1987	12.7457	<1	5.31617	8.0842	4.44923	<1	31.6229	69.0682	59.9433	78.4473
1988	14.034	<1	6.12383	8.51002	4.69208	<1	34.7993	71.2823	62.268	80.6716
1989	15.0087	<1	6.71608	9.09927	4.72909	1.26383	37.4376	71.1444	62.3848	80.3843
1990	15.5877	<1	8.43058	9.85681	5.3919	1.5499	41.3493	72.5757	63.6542	82.0412
1991	15.5808	<1	10.8197	10.1028	6.16632	1.91346	45.0797	74.7367	65.746	84.3619
1992	18.4593	<1	13.3865	10.389	6.26235	1.68153	50.7087	81.9813	73.0078	91.4984
1993	19.1458	<1	13.8268	10.974	6.67238	1.94426	53.5389	84.4849	75.2029	94.3805
1994	19.763	1.20902	13.353	11.4758	6.71882	1.81515	54.3347	84.7378	75.2794	94.7625
1995	20.714	1.23069	13.5304	11.969	6.70671	1.72616	55.877	84.6762	75.2424	94.6331
1996	21.665	1.04321	14.3778	13.6013	6.6809	2.59711	59.9653	87.1804	77.3513	97.7646
1997	22.616	1.47653	15.1274	13.878	7.17623	2.46581	62.74	89.6183	79.5936	100.347
1998	23.567	1.99095	15.1197	13.8682	7.81901	2.49307	64.8579	91.1964	81.0316	102.062
1999	24.518	2.99175	15.9862	14.1037	8.52912	3.15636	69.2851	96.4168	85.9182	107.794
2000	25.469	4.55093	17.7342	14.2875	8.89487	4.05265	74.9891	102.012	91.5	113.627
2001	26.42	4.8559	19.5311	14.9302	9.14768	2.41724	77.3022	103.588	92.8324	114.99
2002	27.371	5.6996	20.1219	15.3547	9.84639	3.21147	81.6052	106.549	95.5813	118.356
2003	28.322	5.06323	18.4967	17.1994	10.7392	4.98751	84.808	108.522	96.6054	121.716
2004	29.273	5.62541	17.203	18.5917	11.2653	2.24646	84.2049	104.457	92.111	117.36
2005	30.224	5.51699	16.4782	18.8497	11.6407	3.13157	85.8413	103.593	91.3277	116.614
2006	31.1751	5.59497	16.6723	19.8457	12.8727	2.95415	89.1149	104.704	91.8903	118.213
2007	32.1261	5.58709	17.1461	21.0591	13.8095	5.14651	94.8743	108.303	95.0348	122.746
2008	33.0771	7.51579	19.4613	23.0681	14.491	5.03781	102.651	114.311	99.6707	128.676
2009	21.9241	11.8802	21.7913	23.9638	12.386	1.96419	93.9096	101.94	87.8347	114.567
2010	16.5753	11.7787	23.507	24.8192	11.841	2.28056	90.8018	95.913	83.0051	109.303
2011	20.1471	9.626	23.4134	26.0443	11.5676	2.67433	93.4727	96.9976	83.9875	110.563
2012	21.2284	4.91525	22.9206	27.3981	11.2427	3.11235	90.8174	92.7456	79.5918	106.535
2013	25.9109	5.37209	14.3793	28.825	16.2553	2.40323	93.1457	93.1457	78.119	108.653
Total	693.702	108.342	447.487	528.245	296.508	75.037	2149.32	3543.17	3016.8	4088.4

## Sheet: Explanatory notes
The leading funders of MSD in the UK were identified by examining total research spend within the public and charitable sector [1]. Other charities list of membership organisations of the Association of Medical Research Charities (AMRC).
Medical Research Council (MRC). Between 1970 and 2013 the MRC used five different systems for classifying grants. The longest time series is for 1976/7 to 1992/3 and this was the series used as the basis for our estimates. For this period annual spend on funded grants was classified in two ways. The first was based on the primary purpose of the research and provided an ‘exclusive’ measure of spen…
Wellcome Trust (WT). Wellcome Trust expenditure on musculoskeletal research is derived from the WT grants database using a combination of keyword searches and classification terms developed and used by the Trust. Historically grants have been classified by Grant Officers and applicants using a set of keywords. We selected all grants that had been classified using a set of keywords that were ident…
Arthritis Research UK (ARUK). Data was extrapolated from Arthritis Research UK, derived from the charity's grants database. Similar to WT, the data was given by Grant Officers and data from 2000 onwards was verified by the finance team. ARUK provided us with detailed data on the total commitment as recorded in their income and expenditure statements, up to and including 2008, and total expenditur…
National Institute of Health Research (NIHR), and antecedent Department of Health and National Health Service research funding. NIHR came into being in 2006 and thus is only relevant to the last four years of our time series. Historically Department of Health (DH) R&D data include the National Health Service (NHS) (which was only collected in official statistics from 1995) and Department expendit…
Funding Councils (FC). The Higher Education Funding Council for England (HEFCE) directly provided us with funding data for biomedical subjects from 1989/90 to 2009/10. The data for 1989/90 to 1992/93 were for the University Funding Council (UFC) and covered Great Britain. From 1993/94 onwards the data here were for England alone. Biomedical research was defined by the cost centres/units of assess…
Other Charities. The leading charitable funders, other than ARUK and WT, were identified by examining the membership of the Association of Medical Research Charities (AMRC) and categorised based on their funding spend in 2014. Using the HRCS report for 2014 [14], AMRC identified 21 members who funded MSD research. Two of these charities were out of scope (because they were funding research outsid…
[1] Raw data was extrapolated by the public and charitable institutions upon request, but was adjusted for analysis by the research team.
[2] When interpolating or backcasting time series we first applied the same function used in the previous studies, and then trialed against a number of functions available in Excel to select the one with the best fit.
[3] UK Science, Engineering and Technology (SET) Indicators. http://www.bis.gov.uk/assets/biscore/science/docs/s/11-499-set-statistics-2011 (downloaded January 2013)
[4] HMSO: Annual Review of Government Funded R&D. London, 1984.
[5] Maddock I: The Seventh Royal Society Technology Lecture: Science, technology and industry. Proceedings of the Royal Society of London Services A, Mathematical and Physical Sciences 1975; 345 (1642): 295–326.
[6] For 1989/90 to 1992/93 these include: Clinical Medicine; Clinical Dentistry; Pre-Clinical Studies; Anatomy and Physiology; Pharmacology; Pharmacy; Nursing; Other Studies allied to Medicine; Biochemistry; Psychology; Other Biological Sciences. For 1993/94 to 2008/09 these include: Clinical Laboratory Sciences; Community-based Clinical Subjects; Hospital-based Clinical Subjects; Clinical Dentis…
[7] This was derived by looking at funding council recurrent research grant income for academic institutions in England, Scotland, Wales and Northern Ireland based on a bespoke data extraction provided by Higher Education Statistics Agency.
